# Supplementary material for: Oscillatory ERK Signaling and Morphology Determine Heterogeneity of Breast Cancer Cell Chemotaxis via MEK-ERK and p38-MAPK Signaling Pathways
Source: Bioengineering (Basel). 2023 Feb 18;10(2):269. doi: 10.3390/bioengineering10020269 (PMC9952091; doi:10.3390/bioengineering10020269)
Supplement: Supplementary file 1 [file bioengineering-10-00269-s001.zip]

Archive with 2 entries (2 files):
- Supplementary figure and table.pdf
- supplementary information.pdf
